# Supplementary material for: Anthraquinolone and quinolizine derivatives as an alley of future treatment for COVID-19: an in silico machine learning hypothesis
Source: Sci Rep. 2021 Sep 9;11:17915. doi: 10.1038/s41598-021-97031-x (PMC8429452; doi:10.1038/s41598-021-97031-x)
Supplement: Supplementary file 2 — Supplementary Information 2. [file 41598_2021_97031_MOESM2_ESM.xlsx]

## Sheet: Sheet2
Derivatives	Codes Assigned	Mw (g/mol)	H-Bond Donor	H-Bond Acceptors	LogP	Molar Refractivity	Energy (kcal/mol)
Anthraquinolone
2-Bromo-2H-naphtho[2,3-f]quinolin-1-one	AQ1	324.2	0	2	4.6551	86.6515	-8.9
2H-Naphtho[2,3-f]cinnolin-1-one	AQ2	246.26	0	3	4.273	75.1675	-8.9
3-methylanthrapyridone	AQ3	259.3	0	2	4.6718	83.1705	-9
5-Amino-2H-naphtho[2,3-f]quinolin-1-one	AQ4	260.29	2	3	3.8639	82.9659	-9.2
6-aminoanthrapyridone	AQ5	260.29	2	3	3.8639	82.9659	-9.1
6-Bromo-3-methyl-2H-naphtho[2,3-f]quinolin-1-one	AQ6	338.2	0	2	5.4343	90.8705	-
6-bromoanthrapyridone	AQ7	324.2	0	2	5.0442	86.2535	-
7-Amino-3-methyl-2H-naphtho[2,3-f]quinolin-1-one	AQ8	274.3	2	2	2.5908	85.6959	-9.3
8-aminoanthrapyridone	AQ9	260.29	2	3	3.8639	82.9659	-8.9
Aminoanthrapyridone	AQ10	260.29	2	3	3.2189	81.9119	-9.1
anthrachinolinchinon	AQ11	309.3	0	3	4.6139	96.4495	-10.1
Anthrapyridone	AQ12	245.27	0	2	4.2817	78.5535	-9
anthraquinolone	AQ13	295.3	0	2	5.4349	96.0595	-
BENZO(B)CHRYSENE	AQ14	278.3	0	0	6.2994	96.466	-
Emodin	AQ15	270.24	3	5	1.88722	69.4804	-9.1
methyl N-(1-anthrapyridonyl)iminoacetate	AQ16	330.3	0	5	3.504	98.2325	-9.7
Methyl-1-anthrapyridon	AQ17	259.3	0	2	4.5277	83.1005	-8.9
Methyl-anthrapyridin-chinon	AQ18	273.3	0	3	3.8508	83.5605	-9.4
N-(1-anthrapyridonyl)acetamidine	AQ19	301.3	2	4	3.6373	95.0209	-9.8
Naphtho[2,3-b]furan-4,9-dione	AQ20	198.17	0	3	2.055	52.015	-7.7
Naphtho[2,3-e]indol-1-one	AQ21	231.25	0	2	3.8916	73.9365	-8.9
naphthoquinolinedione	AQ22	259.26	0	3	3.4607	78.9435	-9
Quinolizine
(1R)-Octahydro-2H-quinolizin-1-ylmethyl (2,3-dichlorophenoxy)sulfonylcarbamate	QZ1	437	1	7	4.6885	102.474	-8.5
(1R)-Octahydro-2H-quinolizin-1-ylmethyl (3-chloro-4-fluorophenoxy)sulfonylcarbamate	QZ2	420	1	7	4.1742	97.4217	-8.6
(1R)-Octahydro-2H-quinolizin-1-ylmethyl (thiophen-2-ylcarbonyl)carbamate	QZ3	322	1	5	2.879	85.0692	-7.9
(1R)-Octahydro-2H-quinolizin-1-ylmethyl [(2,4-dichlorophenyl)carbonyl]carbamate	QZ4	385	1	5	4.1243	97.2122	-8.7
(1R)-Octahydro-2H-quinolizin-1-ylmethyl [(2,6-difluorophenyl)carbonyl]carbamate	QZ5	352	1	5	3.0957	87.1082	-8.8
(1R)-Octahydro-2H-quinolizin-1-ylmethyl [(3-chlorophenyl)carbonyl]carbamate	QZ6	350	1	5	3.4709	92.2022	-8.1
(1R)-Octahydro-2H-quinolizin-1-ylmethyl [(4-methylphenyl)carbonyl]carbamate	QZ7	330.7	1	4	3.12592	91.9292	-9.6
(1R,7R,9As)-7-decyl-2,3,4,6,7,8,9,9a-octahydro-1H-quinolizin-1-ol	QZ8	295	1	2	4.7525	90.5528	-6.4
(1R,7S,9As)-7-decyl-2,3,4,6,7,8,9,9a-octahydro-1H-quinolizin-1-ol	QZ9	295	1	2	4.7525	90.5528	-6.8
(1R,9Ar)-octahydro-2H-quinolizin-1-ylmethyl (4-chlorophenoxy)sulfonylcarbamate	QZ10	402.5	1	7	4.0351	97.4637	-8.2
(2E)-2-(1-Azatricyclo[7.3.1.05,13]trideca-5,7,9(13)-trien-7-ylmethylidene)-5,6-dihexoxy-3H-inden-1-one	QZ11	515.7	0	4	8.126	157.025	-
(2-Fluoro-phenyl)-carbamic acid octahydro-quinolizin-1-ylmethyl ester	QZ12	306	1	4	3.6387	83.3067	-8.3
(2R,3S)-N-[[(1S,9Ar)-2,3,4,6,7,8,9,9a-octahydro-1H-quinolizin-1-yl]methyl]-3-methyl-2-(3-oxo-1H-isoindol-2-yl)pentanamide	QZ13	397.6	1	5	3.2051	113.571	-9.3
(2R,3S)-N-[[(1S,9As)-2,3,4,6,7,8,9,9a-octahydro-1H-quinolizin-1-yl]methyl]-3-methyl-2-(3-oxo-1H-isoindol-2-yl)pentanamide	QZ14	397.6	1	5	3.2051	113.571	-8.9
(2S)-2-Amino-N-(2,3,4,6,7,8,9,9a-octahydro-1H-quinolizin-1-ylmethyl)-4-methylpentanamide	QZ15	281	3	4	1.7405	82.3761	-7.3
(2S)-N-(2,3,4,6,7,8,9,9a-Octahydro-1H-quinolizin-1-ylmethyl)-2-[[2-(5-methoxy-2-methyl-1H-indol-3-yl)acetyl]amino]-8-oxononanamide	QZ16	538.7	3	7	4.43242	153.934	-
(2S)-N-(2,3,4,6,7,8,9,9a-Octahydro-1H-quinolizin-1-ylmethyl)-4-methyl-2-(methylamino)pentanamide	QZ17	295	2	4	2.0012	87.2484	-7.4
(2S)-N-[[(1S,9Ar)-2,3,4,6,7,8,9,9a-octahydro-1H-quinolizin-1-yl]methyl]-2-[[(7S)-7-acetamido-1,2,3-trimethoxy-9-oxo-6,7-dihydro-5H-benzo[a]heptalen-10-yl]amino]propanamide	QZ18	606.8	3	8	3.0658	167.784	-
(2S)-N-[[(1S,9Ar)-2,3,4,6,7,8,9,9a-octahydro-1H-quinolizin-1-yl]methyl]-2-[[2-(5-methoxy-2-methyl-1H-indol-3-yl)acetyl]amino]-8-oxononanamide	QZ19	538.7	3	5	4.43242	153.934	-
(2S)-N-[[(9Ar)-2,3,4,6,7,8,9,9a-octahydro-1H-quinolizin-1-yl]methyl]-2-[[2-(5-methoxy-2-methyl-1H-indol-3-yl)acetyl]amino]-8-oxononanamide	QZ20	538.7	3	5	4.43	153.932	-
(2S,3S)-N-[[(1R,9Ar)-2,3,4,6,7,8,9,9a-octahydro-1H-quinolizin-1-yl]methyl]-3-methyl-2-(3-oxo-1H-isoindol-2-yl)pentanamide	QZ21	397.6	1	3	3.2051	113.571	-9.3
(3R)-3-[[[(2R,3S,11Br)-9,10-dimethoxy-3-(2-methylpropyl)-2,3,4,6,7,11b-hexahydro-1H-benzo[a]quinolizin-2-yl]methoxycarbonylamino]methyl]-5-methylhexanoic acid	QZ22	518	2	8	4.9157	142.232	-
(3R)-N-[[(1R,9As)-2,3,4,6,7,8,9,9a-octahydro-1H-quinolizin-1-yl]methyl]-1-[2-(3,4-dimethoxyphenyl)ethyl]-5-oxopyrrolidine-3-carboxamide	QZ23	443.6	1	5	2.4755	122.883	-9.5
(3S,4R,6R,9Ar)-6-[(1E,3E)-deca-1,3-dienyl]-4-methyl-2,3,4,6,7,8,9,9a-octahydro-1H-quinolizin-3-ol	QZ24	305	1	2	4.8355	95.0078	-6.8
(4-Chloro-phenyl)-carbamic acid octahydro-quinolizin-1-ylmethyl ester	QZ25	322	1	4	4.153	88.3587	-7.7
(5-Methyl-2,3,4,6,7,8,9,9a-octahydro-1H-quinolizin-5-ium-1-yl)methyl 5-(benzylsulfanylmethyl)furan-2-carboxylat	QZ26	414.6	0	4	5.2789	116.713	-
(5-Methyl-2,3,4,6,7,8,9,9a-octahydro-1H-quinolizin-5-ium-1-yl)methyl hexadecanoate hydroiodide	QZ27	550	0	2	7.2674	127.552	-
(5-Methyl-2,3,4,6,7,8,9,9a-octahydro-1H-quinolizin-5-ium-1-yl)methyl pentanoate	QZ28	268	0	2	3.1289	76.7654	-6.8
(14S)-N-[(3S,11Br)-4-oxo-9,11-bis(phenylmethoxy)-1,2,3,6,7,11b-hexahydrobenzo[a]quinolizin-3-yl]-16-[(4S,5S)-5-decyl-2,2-dimethyl-1,3-dioxolan-4-yl]-14-(2xmethoxy)hexadecanamide	QZ29	966	1	10	13.8177	278.819	-
(14S)-N-[(3S,11Bs)-4-oxo-9,11-bis(phenylmethoxy)-1,2,3,6,7,11b-hexahydrobenzo[a]quinolizin-3-yl]-16-[(4S,5S)-5-decyl-2,2-dimethyl-1,3-dioxolan-4-yl]-14-(2xmethoxy)hexadecanamide	QZ30	966	1	10	13.8177	278.819	-
(14S,17S,18S)-N-[(3S,11Br)-4-oxo-9,11-bis(phenylmethoxy)-1,2,3,6,7,11b-hexahydrobenzo[a]quinolizin-3-yl]-14,17,18-trihydroxyoctacosanamide	QZ31	882	4	9	11.3912	256.266	-
(14S,17S,18S)-N-[(3S,11Bs)-4-oxo-9,11-bis(phenylmethoxy)-1,2,3,6,7,11b-hexahydrobenzo[a]quinolizin-3-yl]-14,17,18-trihydroxyoctacosanamide	QZ32	883.2	4	7	11.3912	256.266	-
(14S,17S,18S,20R)-N-[(3S,11Br)-4-oxo-9,11-bis(phenylmethoxy)-1,2,3,6,7,11b-hexahydrobenzo[a]quinolizin-3-yl]-14,17,18-trihydroxy-20-methyloctacosanamide	QZ33	897.3	4	7	11.6372	260.813	-
(14S,17S,18S,20S)-N-[(3S,11Br)-4-oxo-9,11-bis(phenylmethoxy)-1,2,3,6,7,11b-hexahydrobenzo[a]quinolizin-3-yl]-14,17,18-trihydroxy-20-methyloctacosanamide	QZ34	896	4	9	11.6372	260.813	-
[(1R)-2,3,4,6,7,8,9,9a-Octahydro-1H-quinolizin-1-yl]methyl octadecanoate	QZ35	435	0	3	8.0556	132.441	-
[(1R,5R,9Ar)-5-methyl-2,3,4,6,7,8,9,9a-octahydro-1H-quinolizin-5-ium-1-yl]methyl pentanoate	QZ36	268	0	2	3.1289	76.7654	-7.1
[(1R,5S,9Ar)-5-methyl-2,3,4,6,7,8,9,9a-octahydro-1H-quinolizin-5-ium-1-yl]methyl pentanoate	QZ37	268	0	2	3.1289	76.7654	-6.9
[(1R,9Ar)-2,3,4,6,7,8,9,9a-octahydro-1H-quinolizin-1-yl]methoxy-methyl-pentoxy-sulfanylidene-lambda5-phosphane	QZ38	333	0	3	5.0642	93.8	-
[(1R,9Ar)-2,3,4,6,7,8,9,9a-octahydro-1H-quinolizin-1-yl]methyl (2E,4E)-3-methyl-5-naphthalen-2-ylpenta-2,4-dienoate	QZ39	389.5	0	3	5.607	119.634	-
[(1R,9Ar)-2,3,4,6,7,8,9,9a-octahydro-1H-quinolizin-1-yl]methyl (2R)-2-bromohexanoate	QZ40	345	0	3	3.7478	85.135	-7.1
[(1R,9Ar)-2,3,4,6,7,8,9,9a-octahydro-1H-quinolizin-1-yl]methyl (2S)-2-bromohexanoate	QZ41	345	0	3	3.7478	85.135	-7.1
[(1R,9Ar)-2,3,4,6,7,8,9,9a-octahydro-1H-quinolizin-1-yl]methyl 2-ethylhexanoate	QZ42	295	0	3	4.0105	86.201	-7.4
[(1R,9Ar)-2,3,4,6,7,8,9,9a-octahydro-1H-quinolizin-1-yl]methyl 4-[2,4-bis(2-methylbutan-2-yl)phenoxy]butanoate	QZ43	471	0	4	7.0285	140.7	-
[(1R,9Ar)-2,3,4,6,7,8,9,9a-octahydro-1H-quinolizin-1-yl]methyl 5-(6-methylheptan-2-ylamino)-5-oxopentanoate	QZ44	394	1	5	4.2954	113.04	-7.7
[(1R,9Ar)-2,3,4,6,7,8,9,9a-octahydro-1H-quinolizin-1-yl]methyl 5-[[(2R)-6-methylheptan-2-yl]amino]-5-oxopentanoate	QZ45	394	1	5	4.2954	113.04	-7.4
[(1R,9Ar)-2,3,4,6,7,8,9,9a-octahydro-1H-quinolizin-1-yl]methyl 5-[[(2S)-6-methylheptan-2-yl]amino]-5-oxopentanoate	QZ46	394	1	5	4.2954	113.04	-7.7
[(1R,9Ar)-2,3,4,6,7,8,9,9a-octahydro-1H-quinolizin-1-yl]methyl 5-[2-(3,4-dimethoxyphenyl)ethylamino]-5-oxopentanoate	QZ47	446	1	7	3.3405	123.006	-8.4
[(1R,9Ar)-2,3,4,6,7,8,9,9a-octahydro-1H-quinolizin-1-yl]methyl 5-oxo-5-(2-phenylethylamino)pentanoate	QZ48	386	1	5	3.3233	109.902	-8.5
[(1R,9Ar)-2,3,4,6,7,8,9,9a-octahydro-1H-quinolizin-1-yl]methyl heptanoate	QZ49	281	0	3	3.7645	81.654	-7.5
[(1R,9Ar)-2,3,4,6,7,8,9,9a-octahydro-1H-quinolizin-1-yl]methyl hexadecanoate	QZ50	407	0	3	7.2754	123.207	-
[(1R,9Ar)-2,3,4,6,7,8,9,9a-octahydro-1H-quinolizin-1-yl]methyl N-(3-fluorobenzoyl)carbamate	QZ51	334	1	5	2.9566	87.1502	-8.3
[(1R,9Ar)-2,3,4,6,7,8,9,9a-octahydro-1H-quinolizin-1-yl]methyl nonanoate	QZ52	309	0	3	4.5447	90.888	-6.9
[(1R,9Ar)-2,3,4,6,7,8,9,9a-octahydro-1H-quinolizin-1-yl]methyl octanoate	QZ53	295	0	3	4.1546	86.271	-7.1
[(1R,9Ar)-2,3,4,6,7,8,9,9a-octahydro-1H-quinolizin-1-yl]methyl pentanoate	QZ54	253	0	3	2.9843	72.42	-7
[(1R,9Ar)-5-methyl-2,3,4,6,7,8,9,9a-octahydro-1H-quinolizin-5-ium-1-yl] heptanoate	QZ55	282	0	2	3.6615	81.4304	-7.2
[(1R,9Ar)-5-methyl-2,3,4,6,7,8,9,9a-octahydro-1H-quinolizin-5-ium-1-yl]methyl hexadecanoate	QZ56	550	0	2	7.2674	127.552	-
[(1S,5R,9As)-5-methyl-2,3,4,6,7,8,9,9a-octahydro-1H-quinolizin-5-ium-1-yl]methyl hexadecanoate	QZ57	422	0	2	7.42	127.552	-
[(1S,5R,9As)-5-methyl-2,3,4,6,7,8,9,9a-octahydro-1H-quinolizin-5-ium-1-yl]methyl hexanoate	QZ58	282	0	2	3.519	81.3824	-7.1
[(1S,5S,9As)-5-methyl-2,3,4,6,7,8,9,9a-octahydro-1H-quinolizin-5-ium-1-yl]methyl hexadecanoate	QZ59	422	0	2	7.42	127.552	-
[(1S,5S,9As)-5-methyl-2,3,4,6,7,8,9,9a-octahydro-1H-quinolizin-5-ium-1-yl]methyl hexanoate	QZ60	282	0	2	3.519	81.3824	-7.2
[(1S,9Ar)-2,3,4,6,7,8,9,9a-octahydro-1H-quinolizin-1-yl]methyl (2R)-2-bromohexanoate	QZ61	345	0	3	3.7478	85.135	-7.1
[(1S,9Ar)-2,3,4,6,7,8,9,9a-octahydro-1H-quinolizin-1-yl]methyl (2R)-2-ethylhexanoate	QZ62	295	0	3	4.0105	86.201	-7.3
[(1S,9Ar)-2,3,4,6,7,8,9,9a-octahydro-1H-quinolizin-1-yl]methyl (2S)-2-bromohexanoate	QZ63	345	0	3	3.7478	85.135	-7.2
[(1S,9Ar)-2,3,4,6,7,8,9,9a-octahydro-1H-quinolizin-1-yl]methyl heptanoate	QZ64	281	0	3	3.7645	81.654	-7
[(1S,9As)-2,3,4,6,7,8,9,9a-octahydro-1H-quinolizin-1-yl] heptanoate	QZ65	267	0	3	3.5169	77.085	-7.2
[(1S,12Bs)-1-ethyl-1-(hydroxymethyl)-3,4,6,7,12,12b-hexahydro-2H-indolo[2,3-a]quinolizin-9-yl] (2S,3S,4S,5R)-2,3,4,5-tetrahydroxy-6-oxohexanoate	QZ66	476	6	9	-0.2025	121.087	-
[(1S,12Bs)-1-ethyl-1-(hydroxymethyl)-3,4,6,7,12,12b-hexahydro-2H-indolo[2,3-a]quinolizin-10-yl] (2S,3S,4S,5R)-2,3,4,5-tetrahydroxy-6-oxohexanoate	QZ67	476	6	9	-0.2025	121.087	-
[(1S,12Bs)-1-ethyl-9-hydroxy-3,4,6,7,12,12b-hexahydro-2H-indolo[2,3-a]quinolizin-1-yl]methyl (2S,3S,4S,5R)-2,3,4,5-tetrahydroxy-6-oxohexanoate	QZ68	476.5	6	9	0.1486	120.99	-9.5
[(1S,12Bs)-1-ethyl-10-hydroxy-3,4,6,7,12,12b-hexahydro-2H-indolo[2,3-a]quinolizin-1-yl]methyl (2S,3S,4S,5R)-2,3,4,5-tetrahydroxy-6-oxohexanoate	QZ69	476	6	9	0.1486	120.99	-8.8
[(2R,3S,11Br)-9,10-dimethoxy-3-(2-methylpropyl)-2,3,4,6,7,11b-hexahydro-1H-benzo[a]quinolizin-2-yl]methyl hexanoate	QZ70	431.6	0	5	5.176	122.784	-
[(3R,4S,6S,9As)-4-methyl-6-[(E,3R)-3-phenylsulfanyldec-1-enyl]-2,3,4,6,7,8,9,9a-octahydro-1H-quinolizin-3-yl] acetate	QZ71	457	0	3	7.4011	136.119	-
[(3S,4R,6R,9Ar)-6-[(1E,3E)-deca-1,3-dienyl]-4-methyl-2,3,4,6,7,8,9,9a-octahydro-1H-quinolizin-3-yl] acetate	QZ72	347	0	3	5.4063	104.555	-
[(9S,11S,12S,15S)-28-[[(3S,11Br)-9,11-dihydroxy-4-oxo-1,2,3,6,7,11b-hexahydrobenzo[a]quinolizin-3-yl]amino]-9-methyl-28-oxo-11,15-disulfonatooxyoctacosan-12-yl] sulfate	QZ73	953	3	18	9.5893	228.417	-
[(11S,12S,15S)-28-[[(3S,11Br)-4-oxo-9,11-bis(phenylmethoxy)-1,2,3,6,7,11b-hexahydrobenzo[a]quinolizin-3-yl]amino]-28-oxo-11,15-disulfooxyoctacosan-12-yl] hydrogen sulfate	QZ74	1122	4	18	14.1149	287.643	-
[(11S,12S,15S)-28-[[(3S,11Bs)-4-oxo-9,11-bis(phenylmethoxy)-1,2,3,6,7,11b-hexahydrobenzo[a]quinolizin-3-yl]amino]-28-oxo-11,15-disulfooxyoctacosan-12-yl] hydrogen sulfate	QZ75	1122	4	18	14.1149	287.643	-
[9,10-Dimethoxy-3-(2-methylpropyl)-2,3,4,6,7,11b-hexahydro-1H-benzo[a]quinolizin-2-yl] pentyl carbonate	QZ76	433	0	6	5.1483	119.939	-
[11b-Hydroxy-9,10-dimethoxy-3-(2-methylpropyl)-1,2,3,4,6,7-hexahydrobenzo[a]quinolizin-2-yl] 2-amino-3-methylbutanoate	QZ77	434	3	7	2.4354	118.042	-7.9
[1-(2,3,4,6,7,8,9,9a-Octahydro-1H-quinolizin-1-ylmethyl)-1-(2-methoxyethyl)-3-[2-(4-methoxyphenyl)ethyl]urea	QZ78	403	1	6	3.1602	115.482	-8.5
[1-(2,3,4,6,7,8,9,9a-Octahydro-1H-quinolizin-1-ylmethyl)-1-(3-methoxypropyl)-3-phenylurea	QZ79	359	1	5	3.8215	105.463	-8.4
[1-(Octahydro-2H-quinolizin-1-ylmethyl)-3-phenyl-2(1H)-quinoxalinone	QZ80	373.5	0	3	4.4185	113.37	-10
[1-[(1R)-1-[[(2R,3R,11Bs)-3-ethyl-9,10-dimethoxy-2,3,4,6,7,11b-hexahydro-1H-benzo[a]quinolizin-2-yl]methyl]-6,7-dimethoxy-3,4-dihydro-1H-isoquinolin-2-yl]-3-heptoxypropan-2-ol	QZ81	652	1	8	6.38934	185.222	-
[1-[(1S,3As,3bS,10aR,10bS,12aS)-7,10a,12a-trimethyl-8-oxo-2,3,3a,3b,4,5,7,9,10,10b,11,12-dodecahydro-1H-indeno[5,4-a]quinolizin-1-yl]ethyl 9-propan-2-ylsulfanylnonanoate	QZ82	547	0	4	8.0649	159.433	-
[1[(1S,3As,3bS,10aR,10bS,12aS)-7,10a,12a-trimethyl-8-oxo-2,3,3a,3b,4,5,7,9,10,10b,11,12-dodecahydro-1H-indeno[5,4-a]quinolizin-1-yl]ethyl 12-tert-butylsulfanyldodecanoate	QZ83	603	0	4	9.6253	177.901	-
[1-[(1S,3As,3bS,10aR,10bS,12aS)-7,10a,12a-trimethyl-8-oxo-2,3,3a,3b,4,5,7,9,10,10b,11,12-dodecahydro-1H-indeno[5,4-a]quinolizin-1-yl]ethyl undec-10-enoate	QZ84	499.8	0	4	7.4994	146.653	-
[1-[[(1S,9Ar)-2,3,4,6,7,8,9,9a-octahydro-1H-quinolizin-1-yl]methyl]-1-(2-methoxyethyl)-3-(2-phenylethyl)urea	QZ85	373	1	5	3.1516	108.93	-8.7
[1-[[(1S,9Ar)-2,3,4,6,7,8,9,9a-octahydro-1H-quinolizin-1-yl]methyl]-1-(3-methoxypropyl)-3-phenylurea	QZ86	359	1	5	3.8215	105.463	-8.4
[1-[[(3As,3bS,10aR,10bR,12aS)-7,10a,12a-trimethyl-8-oxo-2,3,3a,3b,4,5,7,9,10,10b,11,12-dodecahydro-1H-indeno[5,4-a]quinolizin-1-yl]methyl]-3-octadecylurea	QZ87	613	2	5	9.8216	184.914	-
[1-Cyclopropyl-N-[(1S,9aR)-octahydro-2H-quinolizin-1-ylmethyl]methanamine	QZ88	222	1	2	2.2505	67.5297	-6.5
[1-O-Methyl 6-O-[(5-methyl-2,3,4,6,7,8,9,9a-octahydro-1H-quinolizin-5-ium-1-yl)methyl] hexanedioate	QZ89	326	0	4	2.6721	87.7244	-7.4
[2-(2,3,4,6,7,8,9,9a-Octahydro-1H-quinolizin-1-ylmethoxycarbonyl)benzoic acid	QZ90	317.4	1	5	2.8061	85.6198	-9.7
[2,3,4,6,7,8,9,9a-Octahydro-1H-quinolizin-1-ylmethoxy-methyl-pentoxy-sulfanylidene-lambda5-phosphane	QZ91	333	0	3	5.0642	93.8	-
[2,3,4,6,7,8,9,9a-Octahydro-1H-quinolizin-1-ylmethyl (10E,13E)-octadeca-10,13-dienoate	QZ92	431	0	3	7.6076	132.253	-
[2,3,4,6,7,8,9,9a-Octahydro-1H-quinolizin-1-ylmethyl (NE)-N-[(2-hydroxy-5-nitrophenyl)methylidene]carbamimidothioate	QZ93	376.5	2	6	3.65177	104.476	-9.2
[2,3,4,6,7,8,9,9a-Octahydro-1H-quinolizin-1-ylmethyl 2-cyano-3-(4-methoxyphenyl)prop-2-enoate	QZ94	354	0	5	3.40988	99.479	-8.5
[2,3,4,6,7,8,9,9a-Octahydro-1H-quinolizin-1-ylmethyl 3-(2-methoxyphenyl)prop-2-enoate	QZ95	329.4	0	4	3.5161	94.9227	-9
[2,3,4,6,7,8,9,9a-Octahydro-1H-quinolizin-1-ylmethyl 3-methyl-5-naphthalen-2-ylpenta-2,4-dienoate	QZ96	389.5	0	3	5.607	119.634	-
[2,3,4,6,7,8,9,9a-Octahydro-1H-quinolizin-1-ylmethyl 4-oxo-4-phenylbut-2-enoate	QZ97	327	0	4	3.2332	92.8075	-8.7
[2,3,4,6,7,8,9,9a-Octahydro-1H-quinolizin-1-ylmethyl 5-(6-methylheptan-2-ylamino)-5-oxopentanoate	QZ98	394	1	5	4.2954	113.04	-7.2
[2,3,4,6,7,8,9,9a-Octahydro-1H-quinolizin-1-ylmethyl 5-[(4-methoxyphenyl)methylamino]-5-oxopentanoate	QZ99	402	1	6	3.2894	111.587	-8.7
[2,3,4,6,7,8,9,9a-Octahydro-1H-quinolizin-1-ylmethyl 5-oxo-5-(phenethylamino)pentanoate	QZ100	386	1	5	3.3233	109.902	-8.4
[2,3,4,6,7,8,9,9a-Octahydro-1H-quinolizin-1-ylmethyl Heptanoate	QZ101	281	0	3	3.7645	81.654	-7.5
[2,3,4,6,7,8,9,9a-Octahydro-1H-quinolizin-1-ylmethyl hexadecanoate	QZ102	407	0	3	7.2754	123.207	-
[2,3,4,6,7,8,9,9a-Octahydro-1H-quinolizin-1-ylmethyl hexanoate	QZ103	267	0	3	3.3744	77.037	-7.3
[2,3,4,6,7,8,9,9a-Octahydro-1H-quinolizin-1-ylmethyl Nonanoate	QZ104	531	1	4	8.5478	158.03	-
[2-[(Z)-(9,10-Dimethoxy-3-methyl-1,3,4,6,7,11b-hexahydrobenzo[a]quinolizin-2-ylidene)amino]oxy-N,N-diethylethanamine	QZ105	389	0	6	3.1245	111.587	-8.6
[2-[[(2R,3S,11Br)-9,10-dimethoxy-3-(2-methylpropyl)-2,3,4,6,7,11b-hexahydro-1H-benzo[a]quinolizin-2-yl]methoxycarbonyl-methylamino]pentanoic acid	QZ106	490.6	1	7	4.3742	133.126	-
[2-[3-(4,6,7,8,9,9a-Hexahydro-1H-quinolizin-2-yl)-2-(2-phenylethylsulfanyl)-1-benzofuran-5-yl]octanoic acid	QZ107	531.7	1	5	8.5478	158.026	-
[2H-Benzo(a)quinolizin-2-ol, 2-ethyl-1,3,4,6,7,11b-hexahydro-9,10-dimethoxy-3-(2-methylpropyl)-	QZ108	347	1	4	3.5774	99.4338	-8
[2-Methoxy-N-[(octahydro-2H-quinolizin-1-yl)methyl]-benzamide	QZ109	302	1	4	2.6895	87.2632	-8.3
[2-Octahydro-2H-quinolizin-1-ylethyl 4-ethoxybenzoate	QZ110	331	0	4	3.8967	94.4465	-8
[2-Propenoic acid, 3-(2-furanyl)-, (octahydro-2H-quinolizin-1-yl)methyl ester	QZ111	289	0	4	3.1005	80.637	-8.7
[3-(4-Hydroxy-3-methoxy-phenyl)-acrylic acid octahydro-quinolizin-1-ylmethyl ester	QZ112	345	1	5	3.2217	96.5878	-8.5
[3-[(1S,9Ar)-2,3,4,6,7,8,9,9a-octahydro-1H-quinolizin-1-yl]-N-[2-(2-methyl-6-oxo-1H-pyrimidin-4-yl)ethyl]propanamide	QZ113	346	2	6	1.9695	98.1314	-8.9
[3-[(1S,9Ar)-2,3,4,6,7,8,9,9a-octahydro-1H-quinolizin-1-yl]-N-[2-(6-oxo-1H-pyrimidin-4-yl)ethyl]propanamide	QZ114	332	2	6	1.5794	93.5144	-8.5
[3-Butyl-1,3,4,6,7,11b-hexahydro-9,10-dimethoxy-2H-benzo(a)quinolizin-2-ol hydrochloride	QZ115	319	1	4	2.9413	90.2698	-7.6
[4-(Hydroxy(oxido)amino)-2-(((octahydro-2H-quinolizin-1-ylmethyl)imino)methyl)phenol	QZ116	317.4	1	5	2.9838	89.1582	-9.1
[4-Amino-5-[[9,10-dimethoxy-3-(2-methylpropyl)-2,3,4,6,7,11b-hexahydro-1H-benzo[a]quinolizin-2-yl]oxy]-5-oxopentanoic acid	QZ117	448	3	8	2.5402	118.918	-8.7
[4-Butoxy-3-methoxy-benzoic acid octahydro-quinolizin-1-ylmethyl ester	QZ118	375	0	5	4.2954	105.615	-8.2
[4-Isobutoxy-benzoic acid 2-(octahydro-quinolizin-1-yl)-ethyl ester	QZ119	359	0	4	4.5328	103.61	-8
[5-[[(2R,3S,11Br)-9,10-dimethoxy-3-(2-methylpropyl)-2,3,4,6,7,11b-hexahydro-1H-benzo[a]quinolizin-2-yl]methoxy]-2,2-dimethyl-5-oxopentanoic acid	QZ120	475.6	1	7	4.4867	129.293	-9.3
[5-[[(2R,3S,11Br)-9,10-dimethoxy-3-(2-methylpropyl)-2,3,4,6,7,11b-hexahydro-1H-benzo[a]quinolizin-2-yl]methoxy]-3-methyl-5-oxopentanoic acid	QZ121	461.6	1	7	4.09599	124.676	-9.8
[5-[[(2R,3S,11Br)-9,10-dimethoxy-3-(2-methylpropyl)-2,3,4,6,7,11b-hexahydro-1H-benzo[a]quinolizin-2-yl]methoxy]-5-oxopentanoic acid	QZ122	447.6	1	7	3.8506	120.129	-9.4
[6-[(2R,4S,9As)-2-methyl-2,3,4,6,7,8,9,9a-octahydro-1H-quinolizin-4-yl]-N,N-dimethylhexan-1-amine	QZ123	280	0	2	4.1515	88.17	-6.9
[6-[[(2R,3S,11Br)-9,10-dimethoxy-3-(2-methylpropyl)-2,3,4,6,7,11b-hexahydro-1H-benzo[a]quinolizin-2-yl]methoxy]-6-oxohexanoic acid	QZ124	461	1	7	4.2407	124.746	-8.9
[6-[3-[[(1S,9Ar)-2,3,4,6,7,8,9,9a-octahydro-1H-quinolizin-1-yl]methylamino]propoxy]chromen-2-one	QZ125	370.5	1	5	3.2418	106.029	-9.1
[6-O-[[(1R,5R,9Ar)-5-methyl-2,3,4,6,7,8,9,9a-octahydro-1H-quinolizin-5-ium-1-yl]methyl] 1-O-methyl hexanedioate	QZ126	326	0	4	2.6721	87.7244	-7.1
[6-O-[[(1R,5S,9Ar)-5-methyl-2,3,4,6,7,8,9,9a-octahydro-1H-quinolizin-5-ium-1-yl]methyl] 1-O-methyl hexanedioate	QZ127	326	0	4	2.6721	87.7244	-7.3
[6-O-[[(1R,9Ar)-2,3,4,6,7,8,9,9a-octahydro-1H-quinolizin-1-yl]methyl] 1-O-methyl hexanedioate	QZ128	311	0	5	2.5275	83.379	-7
[6-O-[[(1R,9As)-5-methyl-2,3,4,6,7,8,9,9a-octahydro-1H-quinolizin-5-ium-1-yl]methyl] 1-O-methyl hexanedioate	QZ129	326	0	4	2.6721	87.7244	-6.9
[7-[(7R)-10-Ethyl-7-(3-methylbutyl)-2-methylidene-3-prop-1-en-2-yl-6,7-dihydrobenzo[a]quinolizin-9-yl]-N-methylsulfanylheptan-1-amine	QZ130	492	1	1	8.336	158.628	-
[8-[[[(1S,9Ar)-2,3,4,6,7,8,9,9a-octahydro-1H-quinolizin-1-yl]methyl-(3-methoxypropyl)amino]methyl]-6-chloro-7-hydroxy-3,4-dimethylchromen-2-one	QZ131	882	4	9	11.3912	256.266	-
Benzamide, 2,6-dimethoxy-N-((octahydro-2H-quinolizin-1-yl)methyl)-, (1S-trans)-	QZ132	332	1	5	2.6981	93.8152	-8.3
Benzamide, 4-amino-5-chloro-2-methoxy-N-((octahydro-2H-quinolizin-1-yl)methyl)-, (1S-trans)-	QZ133	351	3	5	2.9251	96.6856	-8
Benzamide, 5-(aminosulfonyl)-2-methoxy-N-((octahydro-2H-quinolizin-1-yl)methyl)-, (1S-trans)-	QZ134	381	3	7	2.4177	98.6806	-8.2
Bis(2,3,4,6,7,8,9,9a-octahydro-1H-quinolizin-1-ylmethyl) nonanedioate	QZ135	490	0	6	5.3325	138.109	-
Bis[(5-methyl-2,3,4,6,7,8,9,9a-octahydro-1H-quinolizin-5-ium-1-yl)methyl] decanedioate;diiodide	QZ136	790	0	4	5.7066	151.417	-
Bis[(5-methyl-2,3,4,6,7,8,9,9a-octahydro-1H-quinolizin-5-ium-1-yl)methyl] nonanedioate	QZ137	776	0	4	5.3165	146.8	-
Butyl 5-(2,3,4,6,7,8,9,9a-octahydro-1H-quinolizin-1-ylmethylamino)-5-oxopentanoate	QZ138	338	1	5	2.8807	94.6637	-7.1
Methanone, (4-fluorophenyl)(octahydro-2H-quinolizin-2-yl)-, trans-	QZ139	261	0	2	3.2729	72.6665	-8
Methyl (2S)-2-[[(2S)-2-[[(2Z)-2-[(11aR)-6-oxo-2,3,4,11a-tetrahydro-1H-benzo[b]quinolizin-11-ylidene]acetyl]amino]-4-methylpentanoyl]amino]-4-methylpentanoate	QZ140	497.6	2	8	3.0804	136.949	-
Methyl 2-[3-[(3S,12bS)-2-oxo-1,3,4,6,7,12b-hexahydro-[1,3]benzodioxolo[6,5-a]quinolizin-3-yl]propanoylamino]decanoate	QZ141	500	1	8	3.8594	133.938	-
Methyl 2-[3-[(3S,12bS)-2-oxo-1,3,4,6,7,12b-hexahydro-[1,3]benzodioxolo[6,5-a]quinolizin-3-yl]propanoylamino]tetradecanoate	QZ142	556	1	8	5.4198	152.406	-
Methyl 4-[[2,3,4,6,7,8,9,9a-octahydro-1H-quinolizin-1-ylmethyl(3-methoxypropyl)carbamoyl]amino]benzoate	QZ143	417	1	7	3.6081	116.802	-8.2
Methyl 9-[[(3aS,3bS,10aR,10bR,12aS)-7,10a,12a-trimethyl-8-oxo-2,3,3a,3b,4,5,7,9,10,10b,11,12-dodecahydro-1H-indeno[5,4-a]quinolizin-1-yl]methylamino]-9-oxononanoate	QZ144	502.7	1	5	5.2808	141.311	-
N-(2,3,4,6,7,8,9,9a-Octahydro-1H-quinolizin-1-ylmethyl)-2-[(6,7-dimethoxy-4-oxo-3H-quinazolin-2-yl)methylsulfanyl]acetamide	QZ145	460.6	2	8	2.5911	126.378	-9.3
N-(2,3,4,6,7,8,9,9a-Octahydro-1H-quinolizin-1-ylmethyl)-3-(2,5-dioxo-1-phenylimidazolidin-4-yl)propanamide	QZ146	398.5	2	7	2.2723	110.427	-9
N-(2,3,4,6,7,8,9,9a-Octahydro-1H-quinolizin-1-ylmethyl)-3-(4-propan-2-yloxyphenyl)propanamide	QZ147	358	1	4	3.7871	105.473	-8.3
N-(2,3,4,6,7,8,9,9a-Octahydro-1H-quinolizin-1-ylmethyl)-3-[1-[2-(2-methoxyphenyl)ethyl]-2,5-dioxoimidazolidin-4-yl]propanamide	QZ148	456.6	2	5	2.319	124.91	-9.9
N-(2,3,4,6,7,8,9,9a-Octahydro-1H-quinolizin-1-ylmethyl)-3-[2,5-dioxo-1-(4-propan-2-ylphenyl)imidazolidin-4-yl]propanamide	QZ149	440.6	2	7	3.3957	124.516	-9.2
N-(2,3,4,6,7,8,9,9a-Octahydro-1H-quinolizin-1-ylmethyl)-3-methyl-2-(3-oxo-1H-isoindol-2-yl)pentanamide	QZ150	397.6	1	5	3.2051	113.571	-9
N-(2,3,4,6,7,8,9,9a-Octahydro-1H-quinolizin-1-ylmethyl)-N-ethyl-3-(3-methoxy-1,2-oxazol-5-yl)propanamide	QZ151	349	0	6	2.7288	95.566	-7.8
N-(2,3,4,6,7,8,9,9a-Octahydro-1H-quinolizin-1-ylmethyl)-N-methyl-4-(4-oxo-3H-quinazolin-2-yl)butanamide	QZ152	368	2	6	2.6209	105.183	-9.4
N-(4,4-Dimethylpent-1-en-2-yl)-7-[(7R)-10-ethyl-7-(3-methylbutyl)-2-methylidene-3-prop-1-en-2-yl-6,7-dihydrobenzo[a]quinolizin-9-yl]heptan-1-amine	QZ153	542	1	2	10.4876	177.357	-
N-(Octahydro-2H-quinolizin-1-ylmethyl)-3-(4-oxo-3,4-dihydro-2-quinazolinyl)propanamide	QZ154	368.5	2	6	2.6209	105.182	-9.2
N-(Octahydro-2H-quinolizin-1-ylmethyl)-3-[3-(4-pyridyl)-1,2,4-oxadiazol-5-yl]propanamide	QZ155	369	1	7	2.25489	100.135	-8.7
N-[(1-Ethyl-3,4,6,7,12,12b-hexahydro-2H-indolo[2,3-a]quinolizin-1-yl)methyl]pentanamide	QZ156	367	2	3	4.5637	110.809	-7.6
N-[(1S,9Ar)-octahydro-2H-quinolizin-1-ylmethyl]hexan-1-amine	QZ157	252	1	2	3.4208	78.9477	-6.4
N-[(2R,3S)-2-(2,3-Dihydro-1,4-benzodioxin-6-yl)-1-hydroxy-6-methyl-2,3,4,6,7,8,9,9a-octahydro-1H-quinolizin-3-yl]-7-(4-methoxyphenyl)-7-oxoheptanamide	QZ158	550.7	2	7	4.4857	152.327	-
N-[(2S,6R,9Ar)-6-methyl-2,3,4,6,7,8,9,9a-octahydro-1H-quinolizin-2-yl]-4-amino-5-chloro-2-methoxybenzamide	QZ159	351	3	5	3.066	96.7116	-7.6
N-[(9Ar)-octahydro-2H-quinolizin-1-ylmethyl]propane-1,3-diamine trihydrochloride	QZ160	225	3	3	1.1893	68.4771	-6.3
N-[(9As)-2-[2-(hydroxyamino)-2-oxoethyl]-6-oxo-3,4,7,8,9,9a-hexahydro-1H-quinolizin-2-yl]hexanamide	QZ161	339	3	7	1.3904	88.2972	-7.8
N-[[(1R,9As)-2,3,4,6,7,8,9,9a-octahydro-1H-quinolizin-1-yl]methyl]-2-(6-chloro-2-oxo-4-propylchromen-7-yl)oxyacetamide	QZ162	447	1	6	4.202	120.413	-9.8
N-[[(1R,9As)-2,3,4,6,7,8,9,9a-octahydro-1H-quinolizin-1-yl]methyl]-4-[3-(furan-2-yl)-1,2,4-oxadiazol-5-yl]butanamide	QZ163	372	1	7	2.65298	98.5617	-8.7
N-[[(1R,9As)-2,3,4,6,7,8,9,9a-octahydro-1H-quinolizin-1-yl]methyl]-6-[[(7R)-7-acetamido-1,2,3-trimethoxy-9-oxo-6,7-dihydro-5H-benzo[a]heptalen-10-yl]amino]hexanamide	QZ164	648.8	3	10	4.2377	181.657	-
N-[[(1R,9As)-2,3,4,6,7,8,9,9a-octahydro-1H-quinolizin-1-yl]methyl]-N-methyl-3-(10-oxo-2,3,7,11-tetrazatricyclo[7.4.0.02,6]trideca-1(9),3,5,7,12-pentaen-11-yl)propanamide	QZ165	422.5	0	7	2.2688	117.247	-9.7
N-[[(1S)-2,3,4,6,7,8,9,9a-Octahydro-1H-quinolizin-1-yl]methyl]hexan-1-amine	QZ166	252	1	2	3.4208	78.9477	-6.3
N-[[(1S,3As,3bS,10aR,10bS,12aS)-7,10a,12a-trimethyl-8-oxo-2,3,3a,3b,4,5,7,9,10,10b,11,12-dodecahydro-1H-indeno[5,4-a]quinolizin-1-yl]methyl]-12-propan-2-ylsulfanyldodecanamide	QZ167	574	1	4	8.4197	170.74	-
N-[[(1S,9Ar)-2,3,4,6,7,8,9,9a-octahydro-1H-quinolizin-1-yl]methyl]-1-[2-(2-methoxyphenyl)ethyl]-5-oxopyrrolidine-3-carboxamide	QZ168	413.6	1	6	2.4669	116.331	-9
N-[[(1S,9Ar)-2,3,4,6,7,8,9,9a-octahydro-1H-quinolizin-1-yl]methyl]-2-(1,3-benzodioxol-5-yloxy)-N-methylacetamide	QZ169	360	0	6	2.517	97.633	-8.4
N-[[(1S,9Ar)-2,3,4,6,7,8,9,9a-octahydro-1H-quinolizin-1-yl]methyl]-2-(1-benzyl-2,5-dioxoimidazolidin-4-yl)acetamide	QZ170	398.5	2	7	1.8778	108.874	-9.6
N-[[(1S,9Ar)-2,3,4,6,7,8,9,9a-octahydro-1H-quinolizin-1-yl]methyl]-2-(2,3-dihydro-1-benzofuran-5-yl)-N-(2-methoxyethyl)acetamide	QZ171	386	0	5	2.9035	109.737	-8.8
N-[[(1S,9Ar)-2,3,4,6,7,8,9,9a-octahydro-1H-quinolizin-1-yl]methyl]-2-(3-hexyl-4,8-dimethyl-2-oxochromen-7-yl)oxy-N-methylacetamide	QZ172	496	0	6	5.75962	143.235	-
N-[[(1S,9Ar)-2,3,4,6,7,8,9,9a-octahydro-1H-quinolizin-1-yl]methyl]-2-(4-acetamidoindol-1-yl)-N-methylacetamide	QZ173	396.5	1	5	3.3226	115.815	-9
N-[[(1S,9Ar)-2,3,4,6,7,8,9,9a-octahydro-1H-quinolizin-1-yl]methyl]-2-[1-(2-methoxyethyl)indol-4-yl]oxyacetamide	QZ174	399	1	5	3.0472	144.255	-
N-[[(1S,9Ar)-2,3,4,6,7,8,9,9a-octahydro-1H-quinolizin-1-yl]methyl]-2-[1-(2-methylpropyl)indol-4-yl]oxyacetamide	QZ175	397.6	1	4	4.0568	117.217	-9.3
N-[[(1S,9Ar)-2,3,4,6,7,8,9,9a-octahydro-1H-quinolizin-1-yl]methyl]-2-[1-(3-methylbutyl)indol-4-yl]oxyacetamide	QZ176	411.6	1	4	4.4469	121.834	-9
N-[[(1S,9Ar)-2,3,4,6,7,8,9,9a-octahydro-1H-quinolizin-1-yl]methyl]-2-[1-(4-methoxyphenyl)-2,5-dioxoimidazolidin-4-yl]acetamide	QZ177	414.5	2	8	1.8908	112.362	-9.7
N-[[(1S,9Ar)-2,3,4,6,7,8,9,9a-octahydro-1H-quinolizin-1-yl]methyl]-3-(1-benzyl-2,5-dioxoimidazolidin-4-yl)propanamide	QZ178	412.5	2	7	2.2679	113.491	-9.7
N-[[(1S,9Ar)-2,3,4,6,7,8,9,9a-octahydro-1H-quinolizin-1-yl]methyl]-3-(2,3-dihydro-1-benzofuran-5-yl)-N-methylpropanamide	QZ179	356	0	4	3.277	103.535	-8.9
N-[[(1S,9Ar)-2,3,4,6,7,8,9,9a-octahydro-1H-quinolizin-1-yl]methyl]-3-(2,5-dioxo-1-phenylimidazolidin-4-yl)propanamide	QZ180	398.5	2	7	2.2723	110.427	-9.6
N-[[(1S,9Ar)-2,3,4,6,7,8,9,9a-octahydro-1H-quinolizin-1-yl]methyl]-3-(3,4-dimethoxyphenyl)-N-(2-methoxyethyl)propanamide	QZ181	418	0	6	3.3759	118.259	-8
N-[[(1S,9Ar)-2,3,4,6,7,8,9,9a-octahydro-1H-quinolizin-1-yl]methyl]-3-(3,5-dimethyl-1,2-oxazol-4-yl)-N-(2-methoxyethyl)propanamide	QZ182	377	0	6	2.96354	104.69	-7.6
N-[[(1S,9Ar)-2,3,4,6,7,8,9,9a-octahydro-1H-quinolizin-1-yl]methyl]-3-(3,5-dimethyl-1,2-oxazol-4-yl)-N-methylpropanamide	QZ183	333	0	5	2.94694	93.871	-8.1
N-[[(1S,9Ar)-2,3,4,6,7,8,9,9a-octahydro-1H-quinolizin-1-yl]methyl]-3-(3-acetylindol-1-yl)-N-(2-methoxyethyl)propanamide	QZ184	439	0	5	3.9735	126.951	-8.2
N-[[(1S,9Ar)-2,3,4,6,7,8,9,9a-octahydro-1H-quinolizin-1-yl]methyl]-3-(3-methoxy-1,2-oxazol-5-yl)-N-methylpropanamide	QZ185	335	0	6	2.3387	90.949	-8.3
N-[[(1S,9Ar)-2,3,4,6,7,8,9,9a-octahydro-1H-quinolizin-1-yl]methyl]-3-(5-methoxyindol-1-yl)-N-methylpropanamide	QZ186	383	0	4	3.7629	112.68	-8.9
N-[[(1S,9Ar)-2,3,4,6,7,8,9,9a-octahydro-1H-quinolizin-1-yl]methyl]-3-[1-(2-methoxyethyl)indol-3-yl]-N-methylpropanamide	QZ187	411	0	4	3.9432	121.708	-8.8
N-[[(1S,9Ar)-2,3,4,6,7,8,9,9a-octahydro-1H-quinolizin-1-yl]methyl]-3-[1-(4-methoxyphenyl)-2,5-dioxoimidazolidin-4-yl]propanamide	QZ188	428.5	2	8	2.2809	116.979	-9.3
N-[[(1S,9Ar)-2,3,4,6,7,8,9,9a-octahydro-1H-quinolizin-1-yl]methyl]-3-[1-(furan-2-ylmethyl)-2,5-dioxoimidazolidin-4-yl]propanamide	QZ189	402	2	8	1.8609	105.757	-8.5
N-[[(1S,9Ar)-2,3,4,6,7,8,9,9a-octahydro-1H-quinolizin-1-yl]methyl]-3-[1-[2-(2-methoxyphenyl)ethyl]-2,5-dioxoimidazolidin-4-yl]propanamide	QZ190	456.6	2	8	2.319	124.91	-9.1
N-[[(1S,9Ar)-2,3,4,6,7,8,9,9a-octahydro-1H-quinolizin-1-yl]methyl]-3-[1-[2-(3,4-dimethoxyphenyl)ethyl]-2,5-dioxoimidazolidin-4-yl]propanamide	QZ191	486.6	2	9	2.3276	131.462	-
N-[[(1S,9Ar)-2,3,4,6,7,8,9,9a-octahydro-1H-quinolizin-1-yl]methyl]-3-[2,5-dioxo-1-(4-propan-2-ylphenyl)imidazolidin-4-yl]propanamide	QZ192	440.6	2	7	3.3957	124.516	-9.3
N-[[(1S,9Ar)-2,3,4,6,7,8,9,9a-octahydro-1H-quinolizin-1-yl]methyl]-3-[3,5-dimethyl-1-(2-methylprop-2-enyl)pyrazol-4-yl]-N-methylpropanamide	QZ193	386	0	4	3.73154	114.409	-8.1
N-[[(1S,9Ar)-2,3,4,6,7,8,9,9a-octahydro-1H-quinolizin-1-yl]methyl]-4-(1H-indol-3-yl)-N-methylbutanamide	QZ194	367	1	3	4.2135	110.81	-8.4
N-[[(1S,9Ar)-2,3,4,6,7,8,9,9a-octahydro-1H-quinolizin-1-yl]methyl]-4-(2,5-dimethylpyrrol-1-yl)butanamide	QZ195	331	1	3	3.26584	98.0857	-7.8
N-[[(1S,9Ar)-2,3,4,6,7,8,9,9a-octahydro-1H-quinolizin-1-yl]methyl]-4-[(10aS)-7,8-dimethoxy-1,3-dioxo-10,10a-dihydro-5H-imidazo[1,5-b]isoquinolin-2-yl]butanamide	QZ196	498.6	1	9	2.3209	132.937	-9.6
N-[[(1S,9Ar)-2,3,4,6,7,8,9,9a-octahydro-1H-quinolizin-1-yl]methyl]-4-pyrazol-1-ylbutanamide	QZ197	304	1	4	2.044	86.4067	-8
N-[[(1S,9Ar)-2,3,4,6,7,8,9,9a-octahydro-1H-quinolizin-1-yl]methyl]-5-(dithiolan-3-yl)-N-(2-methoxyethyl)pentanamide	QZ198	414	0	4	4.43999	117.314	-6.7
N-[[(1S,9Ar)-2,3,4,6,7,8,9,9a-octahydro-1H-quinolizin-1-yl]methyl]-5-(dithiolan-3-yl)-N-methylpentanamide	QZ199	370	0	3	4.4234	106.495	-7.1
N-[[(1S,9Ar)-2,3,4,6,7,8,9,9a-octahydro-1H-quinolizin-1-yl]methyl]-5-[(3aS,4R,6aR)-2-oxo-1,3,3a,4,6,6a-hexahydrothieno[3,4-d]imidazol-4-yl]-N-(2-methoxyethyl)pentanamide	QZ200	452	2	7	2.4517	124.349	-7.9
N-[(1S,9Ar)-2,3,4,6,7,8,9,9a-octahydro-1H-quinolizin-1-yl]methyl]-5-[(3aS,4S,6aR)-2-oxo-1,3,3a,4,6,6a-hexahydrothieno[3,4-d]imidazol-4-yl]-N-(3-methoxypropyl)pentanamide	QZ201	466	2	7	2.8418	128.966	-7.7
N-[[(1S,9Ar)-2,3,4,6,7,8,9,9a-octahydro-1H-quinolizin-1-yl]methyl]-5-[(3R)-dithiolan-3-yl]-N-(3-methoxypropyl)pentanamide	QZ202	428	0	4	4.8301	121.931	-6.6
N-[[(1S,9Ar)-2,3,4,6,7,8,9,9a-octahydro-1H-quinolizin-1-yl]methyl]-5-[(3R)-dithiolan-3-yl]-N-methylpentanamide	QZ203	370	0	3	4.4234	106.495	-6.6
N-[[(1S,9Ar)-2,3,4,6,7,8,9,9a-octahydro-1H-quinolizin-1-yl]methyl]-5-[(3S)-dithiolan-3-yl]-N-(2-methoxyethyl)pentanamide	QZ204	414	0	4	4.43999	117.314	-6.9
N-[[(1S,9Ar)-2,3,4,6,7,8,9,9a-octahydro-1H-quinolizin-1-yl]methyl]-5-[(3S)-dithiolan-3-yl]-N-methylpentanamide	QZ205	370	0	3	4.4234	106.495	-6.4
N-[[(1S,9Ar)-2,3,4,6,7,8,9,9a-octahydro-1H-quinolizin-1-yl]methyl]-6-(2,5-dimethylpyrrol-1-yl)hexanamide	QZ206	359	1	3	4.04604	107.32	-8
N-[[(1S,9Ar)-2,3,4,6,7,8,9,9a-octahydro-1H-quinolizin-1-yl]methyl]-6-(4-oxoquinazolin-3-yl)hexanamide	QZ207	410.6	1	6	3.7433	119.044	-9.6
N-[[(1S,9Ar)-2,3,4,6,7,8,9,9a-octahydro-1H-quinolizin-1-yl]methyl]-6-(5,11-dioxo-6aH-isoindolo[2,1-a]quinazolin-6-yl)-N-(2-methoxyethyl)hexanamide	QZ208	572.7	0	8	5.1013	162.331	-
N-[[(1S,9Ar)-2,3,4,6,7,8,9,9a-octahydro-1H-quinolizin-1-yl]methyl]-6-(9,10-dimethoxy-5,11-dioxo-6aH-isoindolo[2,1-a]quinazolin-6-yl)-N-methylhexanamide	QZ209	588.7	0	9	5.1019	164.616	-
N-[[(1S,9Ar)-2,3,4,6,7,8,9,9a-octahydro-1H-quinolizin-1-yl]methyl]-N-(2-methoxyethyl)-2-(3,4,8-trimethyl-2-oxochromen-7-yl)oxyacetamide	QZ210	470	0	7	3.82572	130.969	-
N-[[(1S,9Ar)-2,3,4,6,7,8,9,9a-octahydro-1H-quinolizin-1-yl]methyl]-N-(2-methoxyethyl)-3-(3-methoxy-1,2-oxazol-5-yl)propanamide	QZ211	379	0	7	2.3553	101.768	-8
N-[[(1S,9Ar)-2,3,4,6,7,8,9,9a-octahydro-1H-quinolizin-1-yl]methyl]-N-(2-methoxyethyl)-3-(4-methoxyindol-1-yl)propanamide	QZ212	427	0	5	3.7795	123.499	-8.3
N-[[(1S,9Ar)-2,3,4,6,7,8,9,9a-octahydro-1H-quinolizin-1-yl]methyl]-N-(2-methoxyethyl)-6-(3-oxo-1H-isoindol-2-yl)hexanamide	QZ213	455	0	6	3.7096	129.109	-8.5
N-[[(1S,9Ar)-2,3,4,6,7,8,9,9a-octahydro-1H-quinolizin-1-yl]methyl]-N-(2-methoxyethyl)-6-(4-oxoquinazolin-3-yl)hexanamide	QZ214	468.6	0	7	4.1021	134.49	-
N-[[(1S,9Ar)-2,3,4,6,7,8,9,9a-octahydro-1H-quinolizin-1-yl]methyl]-N-(2-methoxyethyl)-6-pyrrol-1-ylhexanamide	QZ215	389	0	4	3.788	113.292	-7.2
N-[[(1S,9Ar)-2,3,4,6,7,8,9,9a-octahydro-1H-quinolizin-1-yl]methyl]-N-(3-methoxypropyl)-6-(4-oxoquinazolin-3-yl)hexanamide	QZ216	482	0	7	4.4922	139.108	-
N-[[(1S,9Ar)-2,3,4,6,7,8,9,9a-octahydro-1H-quinolizin-1-yl]methyl]-N-(3-methoxypropyl)-6-pyrrol-1-ylhexanamide	QZ217	403	0	4	4.1781	117.909	-7.4
N-[[(1S,9Ar)-2,3,4,6,7,8,9,9a-octahydro-1H-quinolizin-1-yl]methyl]-N-methyl-2-[[2-(4-oxoquinazolin-3-yl)acetyl]amino]acetamide	QZ218	425.5	1	8	1.6413	118.213	-9.5
N-[[(1S,9Ar)-2,3,4,6,7,8,9,9a-octahydro-1H-quinolizin-1-yl]methyl]-N-methyl-3-(1-propan-2-ylindol-3-yl)propanamide	QZ219	395.6	0	3	4.8777	120.217	-9
N-[[(1S,9Ar)-2,3,4,6,7,8,9,9a-octahydro-1H-quinolizin-1-yl]methyl]-N-methyl-3-(4-propan-2-yloxyphenyl)propanamide	QZ220	372	0	4	4.1293	110.1	-8.4
N-[[(1S,9Ar)-2,3,4,6,7,8,9,9a-octahydro-1H-quinolizin-1-yl]methyl]-N-methyl-4-(1-methylindol-3-yl)butanamide	QZ221	381	0	3	4.2239	115.43	-8.4
N-[[(1S,9Ar)-2,3,4,6,7,8,9,9a-octahydro-1H-quinolizin-1-yl]methyl]-N-methyl-4-(1-propan-2-ylindol-3-yl)butanamide	QZ222	409.6	0	3	5.2678	124.834	-
N-[[(1S,9Ar)-2,3,4,6,7,8,9,9a-octahydro-1H-quinolizin-1-yl]methyl]-N-methyl-4-pyrazol-1-ylbutanamide	QZ223	318	0	4	2.3862	91.034	-8
N-[[(1S,9Ar)-2,3,4,6,7,8,9,9a-octahydro-1H-quinolizin-1-yl]methyl]-N-methyl-6-(4-oxoquinazolin-3-yl)hexanamide	QZ224	424	0	6	4.0855	123.671	-8.9
N-[[(3As,3bS,10aR,10bR,12aS)-7,10a,12a-trimethyl-8-oxo-2,3,3a,3b,4,5,7,9,10,10b,11,12-dodecahydro-1H-indeno[5,4-a]quinolizin-1-yl]methyl]-12-propan-2-ylsulfanyldodecanamide	QZ225	574	1	4	8.4197	170.74	-
N-[[(3As,3bS,10aR,10bS,12aS)-7,10a,12a-trimethyl-8-oxo-2,3,3a,3b,4,5,7,9,10,10b,11,12-dodecahydro-1H-indeno[5,4-a]quinolizin-9-yl]methyl]-12-propan-2-ylsulfanyldodecanamide	QZ226	574	1	4	8.4197	170.74	-
N-[3-(2,3,4,6,7,8,9,9a-Octahydro-1H-quinolizin-2-yl)-1H-indol-5-yl]-5-phenoxypentanamide	QZ227	445.6	2	4	6.0876	133.903	-
N-[4-[[(1S,9Ar)-2,3,4,6,7,8,9,9a-octahydro-1H-quinolizin-1-yl]methylamino]-4-oxobutyl]pyrazine-2-carboxamide	QZ228	359	2	7	1.3673	98.5449	-8.3
Octahydro-2h-quinolizin-1-ylmethyl pyridine-4-carboxylate hydrochloride	QZ229	274	0	4	2.5029	76.4555	-8.3
Phenol, 4-[(E)-[[(octahydro-2H-quinolizin-1-yl)methyl]imino]methyl]-	QZ230	272	1	3	3.0756	82.5038	-8.6
Propanoic acid, 3,3-diphenyl-, (octahydro-2H-quinolizin-1-yl) ester	QZ231	377.5	0	3	5.0163	112.239	-
trans-Octahydro-2H-quinolizin-1-ol 2-methylbutyrate hydrochloride	QZ232	239.35	0	3	2.5926	67.781	-9.1
trans-Octahydro-2H-quinolizin-1-ol dimethylcarbamate (ester) monohydrochloride	QZ233	226	0	4	1.7015	62.402	-6.3
Trisodium;(14S,17S,18S)-N-[(3S,11bR)-9,11-dioxido-4-oxo-1,2,3,6,7,11b-hexahydrobenzo[a]quinolizin-3-yl]-14,17,18-trisulfooxyoctacosanimidate	QZ234	1008	3	18	9.8796	228.115	-
Trisodium;(14S,17S,18S)-N-[(3S,11bS)-9,11-dioxido-4-oxo-1,2,3,6,7,11b-hexahydrobenzo[a]quinolizin-3-yl]-14,17,18-trisulfooxyoctacosanimidate	QZ235	1008	3	18	9.8796	228.115	-
Trisodium;(14S,17S,18S,20R)-N-[(3S,11bR)-9,11-dioxido-4-oxo-1,2,3,6,7,11b-hexahydrobenzo[a]quinolizin-3-yl]-20-methyl-14,17,18-trisulfooxyoctacosanimidate	QZ236	1022	3	18	10.1256	232.662	-
Trisodium;(14S,17S,18S,20S)-N-[(3S,11bR)-9,11-dioxido-4-oxo-1,2,3,6,7,11b-hexahydrobenzo[a]quinolizin-3-yl]-20-methyl-14,17,18-trisulfooxyoctacosanimidate	QZ237	1022	3	18	10.1256	232.662	-
Trisodium;[(11S,12S,15S)-28-[[(3S,11bR)-4-oxo-9,11-bis(phenylmethoxy)-1,2,3,6,7,11b-hexahydrobenzo[a]quinolizin-3-yl]amino]-28-oxo-11,15-disulfonatooxyoctacosan-12-yl] sulfate	QZ238	1188	1	18	13.0871	282.089	-
Trisodium;[(11S,12S,15S)-28-[[(3S,11bR)-9,11-dihydroxy-4-oxo-1,2,3,6,7,11b-hexahydrobenzo[a]quinolizin-3-yl]amino]-28-oxo-11,15-disulfonatooxyoctacosan-12-yl] sulfate	QZ239	1008	3	18	9.3403	223.87	-
Trisodium;[(11S,12S,15S)-28-[[(3S,11bS)-4-oxo-9,11-bis(phenylmethoxy)-1,2,3,6,7,11b-hexahydrobenzo[a]quinolizin-3-yl]amino]-28-oxo-11,15-disulfonatooxyoctacosan-12-yl] sulfate	QZ240	1188	1	18	13.0871	282.089	-
(14S)-N-[(3S,11Bs)-4-oxo-9,11-bis(phenylmethoxy)-1,2,3,6,7,11b-hexahydrobenzo[a]quinolizin-3-yl]-16-[(4S,5S)-5-decyl-2,2-dimethyl-1,3-dioxolan-4-yl]-14-triethylsilyloxyhexadecanamide	QZ241	1040	1	9	15.3425	305.931	-
Methyl 5-[(1R)-1-[[(2R,3R)-3-ethyl-9,10-dimethoxy-2,3,4,6,7,11b-hexahydro-1H-benzo[a]quinolizin-2-yl]methyl]-6,7-dimethoxy-3,4-dihydro-1H-isoquinoline-2-carbothioyl]sulfanylpentanoate	QZ242	670	0	8	6.40284	185.693	-
	Legends		Top hits
			derivatives excluded due to violating Lipinski's rule of Five
			List of AQ and QZ derivatives screened
